# Supplementary material for: Hijacking of internal calcium dynamics by intracellularly residing viral rhodopsins
Source: Nat Commun. 2024 Jan 2;15:65. doi: 10.1038/s41467-023-44548-6 (PMC10761956; doi:10.1038/s41467-023-44548-6)
Supplement: Supplementary file 10 — Source Data [file 41467_2023_44548_MOESM10_ESM.xlsx]

## Sheet: Figure 1b
			Individual measurements					Averages
	Oocyte	Light intensity	Time (s)	Peak photocurrent	Normalized currents		Light intensity	Average normalized current	sem
	A	0	450	0	0		0	0	0
	A	20	400	0.00590503	0.0196055		20	0.0806186	0.0317066
	A	30	350	0.0163488	0.0542801		30	0.1546	0.0594197
	A	40	300	0.037498	0.124498		40	0.323624	0.101364
	A	50	250	0.0580023	0.192576		50	0.501205	0.141824
	A	60	200	0.0896735	0.297728		60	0.564854	0.107902
	A	70	150	0.106438	0.35339		70	0.681233	0.117421
	A	80	100	0.160505	0.532897		80	0.811955	0.0994933
	A	90	50	0.211539	0.702337		90	0.913465	0.109119
	A	100	0	0.301192	1		100	1	0
	B	0	450	0	0
	B	20	400
	B	30	350
	B	40	300	0.477656	0.218877
	B	50	250	0.802906	0.367917
	B	60	200	1.05466	0.483279
	B	70	150	1.54479	0.70787
	B	80	100	1.75736	0.805278
	B	90	50
	B	100	0	2.1823	1
	C	0	0	0	0
	C	20	50	0.0061794	0.126091
	C	30	100	0.0127387	0.259933
	C	40	150	0.0289477	0.590678
	C	50	200	0.0414636	0.846067
	C	60	250	0.0351829	0.717908
	C	70	300	0.0445465	0.908973
	C	80	350	0.0465566	0.949989
	C	90	400	0.0522852	1.06688
	C	100	450	0.0490075	1
	D	0	0	0	0
	D	20	50	0.00718376	0.0961594
	D	30	100	0.0111753	0.149588
	D	40	150	0.0269275	0.360442
	D	50	200	0.0446942	0.598262
	D	60	250	0.0568145	0.7605
	D	70	300	0.0563813	0.754701
	D	80	350	0.0716929	0.959657
	D	90	400	0.0725535	0.971176
	D	100	450	0.0747068	1

## Sheet: Figure 1d
						Individual measurements												Averages
	Date	Number	Construct	ExpDetails	Stationary@-60	Stationary@-40	Stationary@-20	Stationary@0	Stationary@20	Stationary@40	Stationary@60		Parameters	Voltage	OLPVR1 KCl	sem	n	OLPVR1 NaCl	sem	n	OLPVR1 KMS 10Cl	sem	n	Non-injected	sem	n
	2020-08-13	1	Non-injected	ArginineCl EGTA	0.000100759	0.0025666	0.00235059	0.0043675	0.0194769	0.0198093	0.0128635		Stationary@-60	-60	-0.027543	0.00363524	8	-0.0359869	0.00935527	8	-0.0258662	0.00280322	8	0.00161999	0.00265611	8
	2020-08-13	2	Non-injected	ArginineCl EGTA pH5	0.0186121	0.0244569	0.00382049	0.00340234	-0.00295836	0.00456728	0.00826529		Stationary@-40	-40	-0.0225589	0.00318413	10	-0.0189629	0.00497181	6	-0.021277	0.00261822	7	0.00292394	0.00390058	7
	2020-08-13	3	Non-injected	CaCl2	0.00389014	0.00561282	0.00594203	-0.00147074	-0.00125132	0.002098	0.00546075		Stationary@-20	-20	0.0257977	0.00891223	11	0.0242767	0.0161919	10	-0.0207678	0.00321029	7	0.00176402	0.00196241	7
	2020-08-13	4	Non-injected	KCl	-6.51101e-05	-0.00470961	0.00789368	-0.000141094	0.00697308	-0.00846169	-0.0143472		Stationary@0	0	0.117928	0.0197178	12	0.112367	0.0431505	9	-0.0157948	0.00474631	8	0.00264686	0.00161814	7
	2020-08-13	5	Non-injected	KMS 10Cl	-0.00636955	-0.00630404	-0.00810017	0.00686646	0.00198206	-0.00302691	0.0209634		Stationary@20	20	0.355657	0.0673872	11	0.343584	0.123061	9	0.0111368	0.00261302	8	0.00651027	0.00298491	7
	2020-08-13	6	Non-injected	NaCl	-1.51829e-05	-0.000438923	0.000417522	-0.00290006	0.0100535	-0.00422222	0.00249689		Stationary@40	40	0.687241	0.11657	12	0.750153	0.285771	8	0.068382	0.0113532	9	0.00641138	0.00575784	7
	2020-08-13	7	Non-injected	NaCl EGTA	0.000505927	-0.000716131	2.4035e-05	0.00840361	0.0112961	0.0341159	-0.0125868		Stationary@60	60	1.19648	0.161046	15	1.46988	0.35567	11	0.164297	0.0197812	9	0.00450587	0.00438823	8
	2021-10-05	1	Non-injected	ND96	-0.00369921						0.0129311
	2019-05-26	1	Non-injected	TEVC 0Ca		-0.00486823		-0.000190954
	2019-06-27	1	OLPVR1	KCl	-0.0400986		0.0270465	0.159963	0.439444	1.35121	2.16583
	2019-06-28	5	OLPVR1	KCl							1.16926
	2019-06-28	6	OLPVR1	KCl							0.852514
	2019-06-28	7	OLPVR1	KCl							0.721759
	2019-08-01	2	OLPVR1	KCl				0.025484	0.133021	0.197864	1.0004
	2019-08-02	1	OLPVR1	KCl	-0.0307548	-0.0232125	0.0348151	0.193578	0.674654	1.14785	1.80747
	2019-08-02	2	OLPVR1	KCl	-0.0244321	-0.017367	0.0120586	0.187133	0.428776	0.437056	0.67485
	2019-08-02	3	OLPVR1	KCl	-0.0133927	-0.0106094	0.027564	0.112279		0.684724	1.04577
	2019-08-02	4	OLPVR1	KCl	-0.0306167	-0.0269955	0.0430333	0.137539	0.346685	0.872147	2.25627
	2019-08-02	5	OLPVR1	KCl	-0.0423056	-0.0313812	0.099139	0.233797	0.761045	1.24432	2.13981
	2019-08-02	6	OLPVR1	KCl	-0.0201648	-0.00955221	0.0208163	0.0654683	0.184472	0.465161	1.05629
	2019-08-02	7	OLPVR1	KCl	-0.0185792	-0.0141672	0.0321927	0.136604	0.462156	0.740315	1.00471
	2019-08-10	2	OLPVR1	KCl		-0.0419527	-0.0036635	0.0830652	0.260588	0.668565	1.31427
	2019-08-10	3	OLPVR1	KCl		-0.0224029	-0.00582307	0.0294639	0.08152	0.181701	0.329943
	2019-08-10	4	OLPVR1	KCl		-0.0279485	-0.00340407	0.0507612	0.139865	0.255977	0.408019
	2019-06-27	1	OLPVR1	KMS 10Cl	-0.0392026		-0.0243252	-0.0124554	0.0261462	0.130138	0.227695
	2019-06-27	2	OLPVR1	KMS 10Cl				-0.0448653	0.003259
	2019-06-28	5	OLPVR1	KMS 10Cl							0.135221
	2019-08-01	2	OLPVR1	KMS 10Cl			-0.00903983	-0.00165719		0.0386204
	2019-08-02	1	OLPVR1	KMS 10Cl	-0.0303952	-0.0335961	-0.0345669	-0.0213977	0.014068	0.100266	0.248531
	2019-08-02	2	OLPVR1	KMS 10Cl	-0.0194725	-0.0176223				0.0485547	0.0973247
	2019-08-02	3	OLPVR1	KMS 10Cl	-0.0184402	-0.0157225			0.00452087	0.0263649	0.0720695
	2019-08-02	4	OLPVR1	KMS 10Cl	-0.0278387	-0.0202349	-0.0167267	-0.0106189	0.0144987	0.0567415	0.138096
	2019-08-02	5	OLPVR1	KMS 10Cl	-0.0331497	-0.0281039	-0.0265921	-0.018005	0.00653235	0.0714878	0.175638
	2019-08-02	6	OLPVR1	KMS 10Cl	-0.0195664	-0.0183619	-0.0143678	-0.00414632	0.00806956	0.0467386	0.171228
	2019-08-02	7	OLPVR1	KMS 10Cl	-0.0188644	-0.0152976	-0.019756	-0.0132126	0.0120001	0.0965265	0.212866
	2019-06-27	1	OLPVR1	NaCl	-0.0390814		0.0342612	0.159281	0.414504	0.935843	1.83185
	2019-06-27	2	OLPVR1	NaCl	-0.0923486					0.345593
	2019-06-27	4	OLPVR1	NaCl	-0.00767308		0.00682032	0.0433037	0.165959		0.823343
	2019-06-28	5	OLPVR1	NaCl							1.15893
	2019-06-28	7	OLPVR1	NaCl							1.059
	2019-08-01	2	OLPVR1	NaCl		-0.0118825	-0.00229198	0.0224219	0.0879938	0.20856	0.683733
	2019-08-02	1	OLPVR1	NaCl	-0.0349841	-0.0247131	0.0170813	0.139765	0.466049	0.900725	1.70484
	2019-08-02	2	OLPVR1	NaCl			-0.00139717
	2019-08-02	3	OLPVR1	NaCl	-0.0503269	-0.0414551	0.165694	0.431913	1.25682	2.61786	4.74207
	2019-08-02	4	OLPVR1	NaCl	-0.0200553	-0.0106432	-0.00135881	0.0164861	0.055542	0.162176	0.548204
	2019-08-02	5	OLPVR1	NaCl			-0.00406111	0.0603543	0.281899		1.8694
	2019-08-02	6	OLPVR1	NaCl	-0.026475	-0.0119137	0.021257	0.0840745	0.194072	0.433932	0.870393
	2019-08-02	7	OLPVR1	NaCl	-0.0169512	-0.0131696	0.00676255	0.0537033	0.169418	0.39653	0.876902

## Sheet: Figure 1g
						Individual measurements												Averages
	Date	Number	Construct	ExpDetails	InhibitorName	Peak@-80	Peak@-60	Peak@-40	Peak@-20	Peak@0	Peak@20	Peak@40	Peak@60		Parameters	Voltage	OLPVR1	sem	nn	OLPVR1 + BAPTAin	sem	nn
	2021-09-23	4	OLPVR1	ND96	BAPTA		-0.00470704	-0.00660289	0.00131949	0.000683341	-0.000877543	0.0035919	0.00823763		Peak@-80	-80	-0.0280919	0.0113364	5
	2021-09-23	5	OLPVR1	ND96	BAPTA		-0.00434078	-0.00293323	0.0017693	0.00262976	0.00420672	-0.000869534	0.0103209		Peak@-60	-60	-0.020065	0.00705355	9	-0.00210916	0.00241706	3
	2021-09-23	6	OLPVR1	ND96	BAPTA		0.00272033	0.00433837	0.00348456	0.00711892	0.00959764	0.0106375	0.0124419		Peak@-40	-40	-0.021191	0.00891559	9	-0.00173258	0.00321502	3
	2019-05-23	1	OLPVR1	ND96		-0.00232017	-0.00226871	-0.00143693	0.001679	0.00896879	0.0265576	0.0608724	0.111009		Peak@-20	-20	-0.00429779	0.0049279	8	0.00219112	0.000659628	3
	2019-05-23	3	OLPVR1	ND96			-0.0102151	-0.00988912	-0.0093664	-0.0056369	0.00228427	0.0326877	0.109729		Peak@0	0	0.0534486	0.0369313	9	0.00347734	0.00190551	3
	2019-05-25	3	OLPVR1	ND96		-0.0508414	-0.0613223	-0.0713662	-0.0319541	0.345054	1.10156	1.96503	3.13852		Peak@20	20	0.160668	0.118365	9	0.00430894	0.00302436	3
	2021-09-23	1	OLPVR1	ND96			-0.00929306	-0.007945	0.0123853	0.0399492	0.0841343	0.200431	0.808638		Peak@40	40	0.338461	0.206983	9	0.0044533	0.00334961	3
	2021-09-23	2	OLPVR1	ND96			-0.00979579	-0.00402184	0.00469773	0.0274541	0.0493519	0.11589	0.241202		Peak@60	60	0.605486	0.329508	9	0.0103335	0.00121369	3
	2021-09-23	3	OLPVR1	ND96			-0.00746461	-0.00574974	0.00638095	0.00812104	0.0201353	0.0413923	0.0738275
	2019-05-24	4	OLPVR1	ND96		-0.0166302	-0.0178863	-0.0139678	-0.00643975	0.0241265	0.124064	0.357635	0.687868
	2019-05-25	1	OLPVR1	ND96		-0.059337	-0.0515981	-0.064153		0.0409602	0.0399725	0.257059	0.219199
	2019-05-25	7	OLPVR1	ND96		-0.0113308	-0.0107409	-0.0121895	-0.011765	-0.00795923	-0.00204983	0.0151527	0.0593786

## Sheet: Figure 2a
			Individual measurements							Averages
	Date	HiBit-Number	Construct	Number of replicates	Surface RLUs	Lytic RLUs		Construct	Average Surface RLUs	sem	nn	Average Lytic RLUs	sem	nn
	2020-12-18	A_B11-AoR	ChR2-HB	3	3063569			OLPVR1-HB	2360.64	714.356	6	4.28692e+06	1.07804e+06	5
	2021-06-09	A_B07-AoR	ChR2-HB	3	2530281	5443099		ChR2-HB	2.59528e+06	215755	5	5.8327e+06	1.0136e+06	4
	2021-06-09	B_F07-AoR	ChR2-HB	3	3025670	4406704
	2021-06-12	A_B07-AoR	ChR2-HB	3	2474009	4679514
	2021-06-16	A_B07-AoR	ChR2-HB	3	1882857	8801469
	2020-12-18	A_A07-AoR	OLPVR1-HB	3	1134
	2021-02-27	A_A07-AoR	OLPVR1-HB	3	228.333	1537355
	2021-06-09	A_A07-AoR	OLPVR1-HB	3	4917	4064720
	2021-06-09	B_H07-AoR	OLPVR1-HB	3	1944	2410279
	2021-06-12	A_A07-AoR	OLPVR1-HB	3	2020	6287627
	2021-06-16	A_A07-AoR	OLPVR1-HB	2	3920.5	7134622

## Sheet: Figure 2e
				Individual measurements									Averages
	Date	Number	Construct	ExpDetails	Voltage	PeakPhotocurrent1	ACh	PeakPhotocurrent2	FractionPeak			ACh	FractionPeak	sem	n
	2021-03-17	169	M3 + OLPVR1	ND96 0Ca	40	0.45095	Y	0.0179568	0.0398198			No	0.607779	0.0570901	15
	2021-03-17	173	M3 + OLPVR1	ND96 0Ca	40	3.35369	Y	0.0634071	0.0189066			Yes	0.021334	0.00684338	8
	2021-03-18	0	M3 + OLPVR1	ND96 0Ca	40	2.66643	Y	0.00317464	0.0011906
	2021-03-18	1	M3 + OLPVR1	ND96 0Ca	40	3.07369	Y	0.0626601	0.020386
	2021-09-22	1	M3 + OLPVR1	ND96 0Ca	40	0.246812		0.0908429	0.368065
	2021-09-22	2	M3 + OLPVR1	ND96 0Ca	40	0.734241		0.115362	0.157117
	2021-09-22	5	M3 + OLPVR1	ND96 0Ca	40	0.417378		0.251247	0.601966
	2021-09-22	6	M3 + OLPVR1	ND96 0Ca	40	0.27075	Y	0.0159149	0.0587808
	2021-09-22	7	M3 + OLPVR1	ND96 0Ca	40	0.099005		0.0606915	0.613014
	2021-09-22	12	M3 + OLPVR1	ND96 0Ca	40	0.395511		0.34788	0.87957
	2021-09-22	13	M3 + OLPVR1	ND96 0Ca	40	0.302904		0.293299	0.968289
	2021-09-23	1	M3 + OLPVR1	ND96 0Ca	39.7949	0.834641		0.346103	0.414673
	2021-09-23	5	M3 + OLPVR1	ND96 0Ca	39.917	0.665582		0.44418	0.667355
	2021-09-23	6	M3 + OLPVR1	ND96 0Ca	39.8865	0.475956	Y	0.00276796	0.00581559
	2021-09-23	7	M3 + OLPVR1	ND96 0Ca	39.6423	0.358689		0.177634	0.495231
	2021-09-23	10	M3 + OLPVR1	ND96 0Ca	39.7339	0.908891		0.428718	0.471694
	2021-09-23	11	M3 + OLPVR1	ND96 0Ca	39.7644	0.425028	Y	0.00820694	0.0193092
	2021-09-23	12	M3 + OLPVR1	ND96 0Ca	39.8865	0.822081		0.583601	0.709906
	2021-09-23	13	M3 + OLPVR1	ND96 0Ca	39.8865	0.46485	Y	0.00300463	0.00646366
	2021-09-23	19	M3 + OLPVR1	ND96 0Ca	39.7949	0.220371		0.188816	0.856812
	2021-09-30	19	M3 + OLPVR1	ND96 0Ca	39.8865	0.292215		0.22416	0.767106
	2021-10-10	125	M3 + OLPVR1	ND96 0Ca	39.8254	0.366067		0.266273	0.727388
	2021-10-10	127	M3 + OLPVR1	ND96 0Ca	39.7339	0.248027		0.1038	0.418501

## Sheet: Figure 3b
						OLPVR1 10uM EGTA
	Vm	20220920-0000	20220920-0003	20220920-0004	20220920-0005	20220920-0006	20220920-0008	20220920-0010	___	mean	sem
	-100	-12.8174	8.54492	0	12.8174	-0.610352	36.0107	17.7002		8.8065	6.77463
	-90	-26.8555	-4.88281	-24.4141	-5.49316	-8.54492	25.0244	2.44141		-7.52767	7.595
	-80	-14.6484	3.66211	-11.5967	-11.5967	-10.376	-5.49316	-9.15527		-8.34147	2.6914
	-70	1.83105	11.5967	-11.5967	1.83105	4.88281	15.8691	9.15527		4.06901	3.88159
	-60	26.8555	-21.9727	-5.49316	-8.54492	-12.207	32.3486	10.376		1.83105	9.09676
	-50	18.3105	-2.44141	-7.32422	-10.9863	-1.83105	-1.2207	25.0244		-0.915527	4.14485
	-40	8.54492	20.1416	-1.2207	-2.44141	-3.66211	21.3623	4.27246		7.12077	4.66075
	-30	-6.10352	-10.376	-9.15527	-6.71387	28.0762	4.88281	4.88281		0.101725	6.01626
	-20	0	1.83105	0	-23.1934	12.207	-15.2588	2.44141		-4.06901	5.24018
	-10	-9.15527	-5.49316	-0.610352	-8.54492	-7.93457	1.2207	3.66211		-5.08626	1.79452
	0	8.54492	28.0762	-1.2207	-9.76562	-3.05176	10.376	7.93457		5.49316	5.45915
	10	-10.376	20.1416	-3.05176	-5.49316	3.66211	2.44141	10.376		1.2207	4.33307
	20	1.2207	0	-7.32422	-8.54492	16.4795	1.83105	-1.2207		0.610352	3.65532
	30	-9.76562	10.376	14.6484	17.7002	-16.4795	15.2588	2.44141		5.28971	5.96495
	40	4.88281	4.27246	13.4277	-9.15527	-17.0898	-7.93457	8.54492		-1.93278	4.61456
	50	4.88281	0.610352	7.93457	-12.8174	-7.93457	6.10352	6.10352		-0.203451	3.42257
	60	-29.2969	13.4277	22.583	21.3623	-2.44141	-26.2451	-1.2207		-0.101725	9.48623
	70	-34.1797	-17.7002	11.5967	-12.8174	-18.3105	-10.9863	6.10352		-13.7329	6.06832
	80	-9.76562	-6.10352	16.4795	-20.1416	-13.4277	-11.5967	4.27246		-7.42594	5.14392
	90	-11.5967	-26.8555	7.32422	3.05176	14.6484	-39.0625	-0.610352		-8.74837	8.56331
	100	-39.0625	-10.376	5.49316	-38.4521	-4.27246	-10.376	6.10352		-16.1743	7.52451

## Sheet: Figure 3c
				OLPVR1 + TMEM16A 10uM EGTA
	Vm	20220427-0009	20220427-0006	20220427-0007	20220427-0008	20220426-0007	___	mean	sem
	-100	-851.44	-423.584	-135.498	-510.864	-167.236		-417.725	130.233
	-90	-775.757	-368.042	-101.318	-476.074	-153.809		-375	121.387
	-80	-757.446	-359.497	-110.474	-443.726	-156.25		-365.479	115.888
	-70	-753.784	-342.407	-122.681	-471.191	-159.302		-369.873	114.859
	-60	-723.877	-338.745	-114.746	-448.608	-133.667		-351.929	112.196
	-50	-699.463	-291.138	-111.694	-427.246	-149.536		-335.815	106.66
	-40	-676.27	-284.424	-112.305	-444.946	-118.408		-327.271	106.611
	-30	-604.858	-266.113	-98.877	-391.235	-122.07		-296.631	93.3979
	-20	-488.892	-223.389	-61.6455	-331.421	-93.9941		-239.868	78.6475
	-10	-322.876	-155.029	-54.3213	-233.765	-77.5146		-168.701	49.7935
	0	-86.0596	-66.5283	-27.4658	-59.8145	-22.583		-52.4902	12.038
	10	230.103	36.6211	29.9072	115.356	25.6348		87.5244	39.2711
	20	638.428	158.081	101.929	385.132	98.2666		276.367	104.656
	30	1103.52	383.911	181.885	672.607	195.923		507.568	173.331
	40	1684.57	610.962	317.993	1047.36	319.214		796.021	259.113
	50	2334.59	899.048	463.257	1488.04	500.488		1137.08	351.65
	60	3084.11	1256.1	651.245	1943.36	735.474		1534.06	450.807
	70	3851.93	1663.21	917.358	2452.39	975.342		1972.05	546.162
	80	4692.38	2131.96	1184.69	3009.64	1271.97		2458.13	649.271
	90	5513.92	2622.07	1531.37	3591.92	1676.64		2987.18	732.131
	100	6161.5	2989.5	1788.33	4041.14	2000.12		3396.12	798.827

## Sheet: Figure 3d
						OLPVR1 + SK1 10uM EGTA													OLPVR1 + SK1 1mM EGTA
	Vm	20220706-0000	20220706-0007	20220706-0009	20220719-0000	20220720-0002	20220721-0002	20220721-0004	20220721-0006	___	mean SK1 10uM EGTA	sem		Vm	20211117-0000	20211117-0001	20211117-0002	20211117-0003	20211117-0004	2021922-0000	2021922-0003	___	mean SK1 1mM EGTA	sem
	-100	-4.27246	-103.76	-136.108	-74.4629	-62.2559	-106.201	-27.4658	-160.522		-84.3811	18.6937		-100	21.3623	-0.610352	4.27246	-5.49316	27.4658	51.2695	-21.3623		10.9863	9.12811
	-90	0.610352	-81.7871	-79.9561	-53.7109	-37.2314	-93.3838	-18.3105	-115.356		-59.8907	14.0288		-90	3.05176	2.44141	-4.27246	-4.88281	-8.54492	40.2832	-12.207		2.26702	6.66576
	-80	10.9863	-3.05176	-34.1797	-34.1797	2.44141	-78.7354	-13.4277	-34.1797		-23.0408	10.1535		-80	-12.8174	1.83105	4.27246	4.88281	-3.05176	53.1006	-13.4277		4.97001	8.51625
	-70	49.4385	48.8281	29.2969	10.376	17.7002	-61.0352	2.44141	62.8662		19.989	13.7546		-70	-3.66211	-4.27246	7.32422	7.93457	25.6348	41.5039	-17.0898		8.19615	7.47982
	-60	83.0078	131.836	117.188	78.125	55.542	-35.4004	3.66211	173.34		75.9125	24.055		-60	-10.376	3.05176	6.71387	-25.6348	6.10352	35.4004	-20.752		-0.784738	7.77046
	-50	117.188	207.52	231.323	103.149	81.7871	-36.6211	54.3213	268.555		128.403	35.8947		-50	-3.05176	4.88281	17.7002	5.49316	26.8555	32.3486	-24.4141		8.54492	7.28536
	-40	157.471	254.517	317.383	169.067	109.863	-6.71387	56.7627	379.639		179.749	46.2674		-40	-23.1934	-3.05176	7.93457	-8.54492	-9.15527	49.4385	-31.7383		-2.61579	9.96496
	-30	177.002	335.083	450.439	219.116	146.484	9.15527	71.4111	482.178		236.359	60.7588		-30	10.9863	14.0381	-3.66211	0.610352	8.54492	41.5039	-16.4795		7.93457	6.82784
	-20	184.937	404.053	521.24	253.296	158.691	34.1797	93.3838	576.172		278.244	70.8366		-20	-2.44141	-5.49316	0.610352	1.2207	25.0244	39.6729	-25.0244		4.79562	8.02287
	-10	185.547	484.619	660.4	292.358	165.405	33.5693	120.85	656.128		324.86	86.6241		-10	13.4277	7.93457	-26.2451	-3.66211	-29.2969	32.3486	-30.5176		-5.14439	9.25343
	0	225.22	536.499	784.912	300.293	180.664	42.7246	131.836	737.915		367.508	100.061		0	-7.93457	-1.2207	19.5312	-2.44141	9.76562	38.4521	-28.0762		4.01088	8.02003
	10	211.792	549.927	861.816	324.707	159.302	65.918	150.757	744.629		383.606	105.655		10	-4.88281	-15.8691	5.49316	-2.44141	1.83105	26.8555	-45.7764		-4.97001	8.39351
	20	212.402	585.938	911.865	387.573	169.678	59.8145	174.561	771.484		409.164	110.91		20	6.10352	15.8691	-27.4658	-4.88281	-15.2588	45.7764	-39.6729		-2.79018	10.8178
	30	207.52	585.938	966.797	359.497	149.536	76.2939	186.768	755.615		410.995	114.409		30	-2.44141	6.71387	6.71387	5.49316	-16.4795	34.1797	-34.79		-0.0871931	8.13049
	40	184.326	555.42	1002.81	335.693	133.057	81.1768	200.806	762.939		407.028	118.178		40	15.8691	-1.2207	-21.3623	-13.4277	-21.3623	34.1797	-35.4004		-6.10352	9.13782
	50	203.247	559.082	986.938	325.317	91.5527	97.6562	205.688	714.722		398.026	114.753		50	2.44141	12.8174	-14.0381	-6.71387	-28.0762	42.7246	-43.335		-4.88281	10.6202
	60	164.185	492.554	971.069	291.748	102.539	76.9043	195.312	620.728		364.38	109.818		60	10.9863	-15.8691	-7.32422	4.27246	-27.4658	28.0762	-50.6592		-8.28334	9.8478
	70	124.512	462.036	909.424	267.334	72.0215	64.6973	213.623	556.03		333.71	103.577		70	9.76562	-0.610352	-21.3623	17.7002	-22.583	20.1416	-51.8799		-6.97545	9.9187
	80	84.8389	405.884	841.064	231.323	49.4385	81.1768	206.909	501.709		300.293	95.897		80	12.207	-1.83105	7.93457	10.9863	5.49316	37.2314	-26.2451		6.53948	7.14114
	90	110.474	366.821	720.825	198.975	47.6074	59.8145	181.885	477.905		270.538	83.2095		90	-1.2207	-9.15527	-11.5967	-18.3105	-21.9727	31.1279	-58.5938		-12.8174	10.1066
	100	90.9424	321.045	650.635	173.34	40.8936	99.4873	181.885	432.129		248.795	73.3035		100	12.8174	-6.71387	-15.8691	-23.1934	-35.4004	44.5557	-49.4385		-10.4632	11.8677

## Sheet: Figure 4d
			Individual measurements						Averages
	Date	ROI code	Construct	Exp condition	Condition	maxDF/F0		Condition	maxDF/F0	sem	n
	20230614	T1_Video2_Cell1	OLPVR1 + GCaMP6s		1	0.064539		1	1.28335	0.185198	45
	20230614	T1_Video2_Cell2	OLPVR1 + GCaMP6s		1	0.300953		2	-0.313325	0.00985772	55
	20230614	T1_Video2_Cell3	OLPVR1 + GCaMP6s		1	0.136152		3	3.01634	0.308403	54
	20230614	T1_Video2_Cell4	OLPVR1 + GCaMP6s		1	0.17869		4	0.824169	0.073117	52
	20230614	T1_Video2_Cell5	OLPVR1 + GCaMP6s		1	0.240077		5	-0.332074	0.0128276	49
	20230614	T1_Video2_Cell6	OLPVR1 + GCaMP6s		1	0.149706
	20230614	T1_Video2_Cell7	OLPVR1 + GCaMP6s		1	0.288961
	20230614	T1_Video3_Cell1	OLPVR1 + GCaMP6s		1	0.17624
	20230614	T1_Video3_Cell2	OLPVR1 + GCaMP6s		1	0.636595
	20230614	T1_Video3_Cell3	OLPVR1 + GCaMP6s		1	0.783398
	20230614	T1_Video3_Cell4	OLPVR1 + GCaMP6s		1	0.303528
	20230614	T2_Video 4_Cell1	OLPVR1 + GCaMP6s		1	0.346836
	20230614	T2_Video 4_Cell2	OLPVR1 + GCaMP6s		1	0.081424
	20230614	T2_Video 4_Cell3	OLPVR1 + GCaMP6s		1	0.358048
	20230614	T2_Video 4_Cell4	OLPVR1 + GCaMP6s		1	3.46436
	20230614	T2_Video 5_Cell1	OLPVR1 + GCaMP6s		1	0.066598
	20230614	T2_Video 5_Cell2	OLPVR1 + GCaMP6s		1	0.815706
	20230614	T2_Video 5_Cell3	OLPVR1 + GCaMP6s		1	0.955148
	20230614	T2_Video 5_Cell4	OLPVR1 + GCaMP6s		1	1.11846
	20230614	T2_Video 5_Cell5	OLPVR1 + GCaMP6s		1	0.206454
	20230614	T2_Video 5_Cell6	OLPVR1 + GCaMP6s		1	0.22738
	20230614	T3_Video6_Cell1	OLPVR1 + GCaMP6s		1	3.22134
	20230614	T3_Video6_Cell2	OLPVR1 + GCaMP6s		1	2.33156
	20230614	T3_Video6_Cell4	OLPVR1 + GCaMP6s		1	3.33129
	20230614	T3_Video6_Cell5	OLPVR1 + GCaMP6s		1	0.54571
	20230614	T3_Video6_Cell6	OLPVR1 + GCaMP6s		1	2.91075
	20230614	T3_Video6_Cell7	OLPVR1 + GCaMP6s		1	0.484932
	20230614	T3_Video6_Cell8	OLPVR1 + GCaMP6s		1	4.77646
	20230614	T4_Video8_Cell1	OLPVR1 + GCaMP6s		1	2.14575
	20230614	T4_Video8_Cell2	OLPVR1 + GCaMP6s		1	1.36133
	20230614	T4_Video8_Cell3	OLPVR1 + GCaMP6s		1	1.76715
	20230614	T4_Video8_Cell4	OLPVR1 + GCaMP6s		1	3.44525
	20230614	T4_Video8_Cell5	OLPVR1 + GCaMP6s		1	1.71044
	20230614	T4_Video8_Cell6	OLPVR1 + GCaMP6s		1	1.6974
	20230614	T4_Video8_Cell7	OLPVR1 + GCaMP6s		1	1.25776
	20230614	T4_Video8_Cell8	OLPVR1 + GCaMP6s		1	0.220043
	20230614	T4_Video9_Cell1	OLPVR1 + GCaMP6s		1	3.13594
	20230614	T4_Video9_Cell2	OLPVR1 + GCaMP6s		1	0.575458
	20230614	T4_Video9_Cell3	OLPVR1 + GCaMP6s		1	1.1221
	20230614	T4_Video9_Cell4	OLPVR1 + GCaMP6s		1	2.21681
	20230614	T4_Video9_Cell5	OLPVR1 + GCaMP6s		1	0.761124
	20230614	T4_Video9_Cell6	OLPVR1 + GCaMP6s		1	0.616535
	20230614	T4_Video9_Cell7	OLPVR1 + GCaMP6s		1	2.76847
	20230614	T4_Video9_Cell8	OLPVR1 + GCaMP6s		1	3.43178
	20230614	T4_Video9_Cell9	OLPVR1 + GCaMP6s		1	1.01594
	20230614	T1_Video1_Cell1	OLPVR1 + GCaMP6s	BAPTA-AM	2	-0.23966
	20230614	T1_Video1_Cell2	OLPVR1 + GCaMP6s	BAPTA-AM	2	-0.21907
	20230614	T1_Video1_Cell3	OLPVR1 + GCaMP6s	BAPTA-AM	2	-0.24639
	20230614	T1_Video1_Cell4	OLPVR1 + GCaMP6s	BAPTA-AM	2	-0.37691
	20230614	T1_Video1_Cell5	OLPVR1 + GCaMP6s	BAPTA-AM	2	-0.29989
	20230614	T1_Video1_Cell6	OLPVR1 + GCaMP6s	BAPTA-AM	2	-0.23892
	20230614	T1_Video1_Cell7	OLPVR1 + GCaMP6s	BAPTA-AM	2	-0.23771
	20230614	T1_Video1_Cell8	OLPVR1 + GCaMP6s	BAPTA-AM	2	-0.22002
	20230614	T1_Video1_Cell9	OLPVR1 + GCaMP6s	BAPTA-AM	2	-0.20884
	20230614	T1_Video1_Cell10	OLPVR1 + GCaMP6s	BAPTA-AM	2	-0.30652
	20230614	T1_Video1_Cell11	OLPVR1 + GCaMP6s	BAPTA-AM	2	-0.34861
	20230614	T1_Video1_Cell12	OLPVR1 + GCaMP6s	BAPTA-AM	2	-0.23342
	20230614	T1_Video1_Cell13	OLPVR1 + GCaMP6s	BAPTA-AM	2	-0.23712
	20230614	T1_Video1_Cell14	OLPVR1 + GCaMP6s	BAPTA-AM	2	-0.26302
	20230614	T1_Video1_Cell15	OLPVR1 + GCaMP6s	BAPTA-AM	2	-0.25278
	20230614	T1_Video1_Cell16	OLPVR1 + GCaMP6s	BAPTA-AM	2	-0.28426
	20230614	T1_Video1_Cell17	OLPVR1 + GCaMP6s	BAPTA-AM	2	-0.28929
	20230614	T2_Video2_Cell1	OLPVR1 + GCaMP6s	BAPTA-AM	2	-0.30697
	20230614	T2_Video2_Cell2	OLPVR1 + GCaMP6s	BAPTA-AM	2	-0.36703
	20230614	T2_Video2_Cell3	OLPVR1 + GCaMP6s	BAPTA-AM	2	-0.23558
	20230614	T2_Video2_Cell4	OLPVR1 + GCaMP6s	BAPTA-AM	2	-0.43519
	20230614	T2_Video2_Cell5	OLPVR1 + GCaMP6s	BAPTA-AM	2	-0.24372
	20230614	T2_Video2_Cell6	OLPVR1 + GCaMP6s	BAPTA-AM	2	-0.44565
	20230614	T2_Video2_Cell7	OLPVR1 + GCaMP6s	BAPTA-AM	2	-0.33695
	20230614	T2_Video2_Cell8	OLPVR1 + GCaMP6s	BAPTA-AM	2	-0.36098
	20230614	T2_Video2_Cell9	OLPVR1 + GCaMP6s	BAPTA-AM	2	-0.44406
	20230614	T2_Video2_Cell10	OLPVR1 + GCaMP6s	BAPTA-AM	2	-0.36621
	20230614	T2_Video3_Cell1	OLPVR1 + GCaMP6s	BAPTA-AM	2	-0.30651
	20230614	T2_Video3_Cell2	OLPVR1 + GCaMP6s	BAPTA-AM	2	-0.35686
	20230614	T2_Video3_Cell3	OLPVR1 + GCaMP6s	BAPTA-AM	2	-0.28939
	20230614	T2_Video3_Cell4	OLPVR1 + GCaMP6s	BAPTA-AM	2	-0.29637
	20230614	T2_Video3_Cell5	OLPVR1 + GCaMP6s	BAPTA-AM	2	-0.18592
	20230614	T2_Video3_Cell6	OLPVR1 + GCaMP6s	BAPTA-AM	2	-0.24036
	20230614	T3_Video4_Cell1	OLPVR1 + GCaMP6s	BAPTA-AM	2	-0.28142
	20230614	T3_Video4_Cell2	OLPVR1 + GCaMP6s	BAPTA-AM	2	-0.3277
	20230614	T3_Video4_Cell3	OLPVR1 + GCaMP6s	BAPTA-AM	2	-0.3088
	20230614	T3_Video4_Cell4	OLPVR1 + GCaMP6s	BAPTA-AM	2	-0.40003
	20230614	T3_Video4_Cell5	OLPVR1 + GCaMP6s	BAPTA-AM	2	-0.40448
	20230614	T3_Video4_Cell6	OLPVR1 + GCaMP6s	BAPTA-AM	2	-0.39289
	20230614	T3_Video4_Cell7	OLPVR1 + GCaMP6s	BAPTA-AM	2	-0.24719
	20230614	T3_Video4_Cell8	OLPVR1 + GCaMP6s	BAPTA-AM	2	-0.39869
	20230614	T3_Video4_Cell9	OLPVR1 + GCaMP6s	BAPTA-AM	2	-0.33884
	20230614	T3_Video4_Cell10	OLPVR1 + GCaMP6s	BAPTA-AM	2	-0.41896
	20230614	T3_Video5_Cell1	OLPVR1 + GCaMP6s	BAPTA-AM	2	-0.31027
	20230614	T3_Video5_Cell2	OLPVR1 + GCaMP6s	BAPTA-AM	2	-0.40815
	20230614	T3_Video5_Cell3	OLPVR1 + GCaMP6s	BAPTA-AM	2	-0.35351
	20230614	T3_Video5_Cell4	OLPVR1 + GCaMP6s	BAPTA-AM	2	-0.38037
	20230614	T3_Video5_Cell5	OLPVR1 + GCaMP6s	BAPTA-AM	2	-0.33991
	20230614	T3_Video5_Cell6	OLPVR1 + GCaMP6s	BAPTA-AM	2	-0.39131
	20230614	T3_Video5_Cell7	OLPVR1 + GCaMP6s	BAPTA-AM	2	-0.3121
	20230614	T3_Video5_Cell8	OLPVR1 + GCaMP6s	BAPTA-AM	2	-0.12993
	20230614	T3_Video5_Cell9	OLPVR1 + GCaMP6s	BAPTA-AM	2	-0.33371
	20230614	T3_Video5_Cell10	OLPVR1 + GCaMP6s	BAPTA-AM	2	-0.42645
	20230614	T3_Video5_Cell11	OLPVR1 + GCaMP6s	BAPTA-AM	2	-0.35178
	20230614	T3_Video5_Cell12	OLPVR1 + GCaMP6s	BAPTA-AM	2	-0.25618
	20230614	T1_Video1_Cell1	OLPVR1-GCaMP6s		3	3.479
	20230614	T1_Video1_Cell2	OLPVR1-GCaMP6s		3	3.25408
	20230614	T1_Video2_Cell1	OLPVR1-GCaMP6s		3	0.183335
	20230614	T1_Video2_Cell2	OLPVR1-GCaMP6s		3	4.77328
	20230614	T1_Video2_Cell3	OLPVR1-GCaMP6s		3	0.624612
	20230614	T1_Video3_Cell1	OLPVR1-GCaMP6s		3	1.35539
	20230614	T1_Video3_Cell2	OLPVR1-GCaMP6s		3	1.24664
	20230614	T1_Video3_Cell3	OLPVR1-GCaMP6s		3	1.30627
	20230614	T1_Video3_Cell4	OLPVR1-GCaMP6s		3	0.991075
	20230614	T1_Video3_Cell5	OLPVR1-GCaMP6s		3	2.87646
	20230614	T1_Video3_Cell6	OLPVR1-GCaMP6s		3	4.52984
	20230614	T1_Video3_Cell7	OLPVR1-GCaMP6s		3	0.469555
	20230614	T2_Video4_Cell1	OLPVR1-GCaMP6s		3	8.23443
	20230614	T2_Video4_Cell2	OLPVR1-GCaMP6s		3	2.5536
	20230614	T2_Video4_Cell3	OLPVR1-GCaMP6s		3	1.96348
	20230614	T2_Video4_Cell4	OLPVR1-GCaMP6s		3	2.01297
	20230614	T2_Video4_Cell5	OLPVR1-GCaMP6s		3	3.15777
	20230614	T2_Video4_Cell6	OLPVR1-GCaMP6s		3	0.243978
	20230614	T2_Video5_Cell1	OLPVR1-GCaMP6s		3	2.10821
	20230614	T2_Video5_Cell2	OLPVR1-GCaMP6s		3	1.38576
	20230614	T2_Video5_Cell3	OLPVR1-GCaMP6s		3	7.1803
	20230614	T2_Video5_Cell4	OLPVR1-GCaMP6s		3	9.28479
	20230614	T2_Video5_Cell5	OLPVR1-GCaMP6s		3	3.5771
	20230614	T2_Video6_Cell1	OLPVR1-GCaMP6s		3	1.83468
	20230614	T2_Video6_Cell2	OLPVR1-GCaMP6s		3	1.29408
	20230614	T3_Video7_Cell1	OLPVR1-GCaMP6s		3	1.12725
	20230614	T3_Video7_Cell2	OLPVR1-GCaMP6s		3	1.29566
	20230614	T3_Video8_Cell1	OLPVR1-GCaMP6s		3	7.02682
	20230614	T3_Video8_Cell4	OLPVR1-GCaMP6s		3	2.41776
	20230614	T3_Video9_Cell1	OLPVR1-GCaMP6s		3	8.2476
	20230614	T4_Video10_Cell1	OLPVR1-GCaMP6s		3	5.21041
	20230614	T4_Video10_Cell2	OLPVR1-GCaMP6s		3	1.82147
	20230614	T4_Video10_Cell3	OLPVR1-GCaMP6s		3	1.66683
	20230614	T4_Video10_Cell4	OLPVR1-GCaMP6s		3	3.50291
	20230614	T4_Video10_Cell5	OLPVR1-GCaMP6s		3	2.28094
	20230614	T4_Video10_Cell6	OLPVR1-GCaMP6s		3	4.26734
	20230614	T4_Video10_Cell7	OLPVR1-GCaMP6s		3	4.61786
	20230614	T4_Video10_Cell8	OLPVR1-GCaMP6s		3	4.43383
	20230614	T4_Video10_Cell9	OLPVR1-GCaMP6s		3	4.98737
	20230614	T4_Video10_Cell10	OLPVR1-GCaMP6s		3	7.32581
	20230614	T4_Video10_Cell11	OLPVR1-GCaMP6s		3	1.39116
	20230614	T4_Video11_Cell1	OLPVR1-GCaMP6s		3	0.945089
	20230614	T4_Video11_Cell2	OLPVR1-GCaMP6s		3	2.28634
	20230614	T4_Video11_Cell3	OLPVR1-GCaMP6s		3	3.90987
	20230614	T4_Video11_Cell4	OLPVR1-GCaMP6s		3	7.11667
	20230614	T4_Video11_Cell5	OLPVR1-GCaMP6s		3	2.01907
	20230614	T4_Video11_Cell6	OLPVR1-GCaMP6s		3	1.43154
	20230614	T4_Video11_Cell7	OLPVR1-GCaMP6s		3	1.85138
	20230614	T4_Video11_Cell8	OLPVR1-GCaMP6s		3	1.21493
	20230614	T4_Video11_Cell9	OLPVR1-GCaMP6s		3	2.50794
	20230614	T4_Video11_Cell10	OLPVR1-GCaMP6s		3	4.03335
	20230614	T4_Video11_Cell11	OLPVR1-GCaMP6s		3	2.00265
	20230614	T4_Video12_Cell1	OLPVR1-GCaMP6s		3	1.1052
	20230614	T4_Video12_Cell2	OLPVR1-GCaMP6s		3	0.916638
	20230614	T1_Video2_Cell1	OLPVR1-GCaMP6s	BAPTA-AM	4	0.40291
	20230614	T1_Video4_Cell2	OLPVR1-GCaMP6s	BAPTA-AM	4	1.0281
	20230614	T1_Video4_Cell3	OLPVR1-GCaMP6s	BAPTA-AM	4	0.688115
	20230614	T1_Video4_Cell4	OLPVR1-GCaMP6s	BAPTA-AM	4	1.46019
	20230614	T1_Video4_Cell5	OLPVR1-GCaMP6s	BAPTA-AM	4	0.435172
	20230614	T1_Video5_Cell1	OLPVR1-GCaMP6s	BAPTA-AM	4	1.05221
	20230614	T1_Video5_Cell2	OLPVR1-GCaMP6s	BAPTA-AM	4	0.477238
	20230614	T1_Video6_Cell1	OLPVR1-GCaMP6s	BAPTA-AM	4	0.663558
	20230614	T1_Video6_Cell2	OLPVR1-GCaMP6s	BAPTA-AM	4	0.447747
	20230614	T2_Video9_Cell1	OLPVR1-GCaMP6s	BAPTA-AM	4	1.15163
	20230614	T2_Video9_Cell2	OLPVR1-GCaMP6s	BAPTA-AM	4	0.379642
	20230614	T2_Video9_Cell3	OLPVR1-GCaMP6s	BAPTA-AM	4	0.603419
	20230614	T2_Video9_Cell4	OLPVR1-GCaMP6s	BAPTA-AM	4	0.090421
	20230614	T2_Video10_Cell1	OLPVR1-GCaMP6s	BAPTA-AM	4	0.505037
	20230614	T2_Video10_Cell2	OLPVR1-GCaMP6s	BAPTA-AM	4	0.351701
	20230614	T2_Video10_Cell3	OLPVR1-GCaMP6s	BAPTA-AM	4	0.379119
	20230614	T2_Video10_Cell4	OLPVR1-GCaMP6s	BAPTA-AM	4	0.633146
	20230614	T2_Video10_Cell5	OLPVR1-GCaMP6s	BAPTA-AM	4	1.17645
	20230614	T2_Video11_Cell1	OLPVR1-GCaMP6s	BAPTA-AM	4	0.724284
	20230614	T2_Video11_Cell2	OLPVR1-GCaMP6s	BAPTA-AM	4	1.04901
	20230614	T2_Video11_Cell3	OLPVR1-GCaMP6s	BAPTA-AM	4	0.362951
	20230614	T2_Video12_Cell1	OLPVR1-GCaMP6s	BAPTA-AM	4	0.447333
	20230614	T2_Video13_Cell1	OLPVR1-GCaMP6s	BAPTA-AM	4	0.168494
	20230614	T2_Video13_Cell2	OLPVR1-GCaMP6s	BAPTA-AM	4	0.09287
	20230614	T2_Video13_Cell3	OLPVR1-GCaMP6s	BAPTA-AM	4	0.480992
	20230614	T2_Video13_Cell4	OLPVR1-GCaMP6s	BAPTA-AM	4	0.2448
	20230614	T2_Video13_Cell5	OLPVR1-GCaMP6s	BAPTA-AM	4	1.71225
	20230614	T3_Video14_Cell1	OLPVR1-GCaMP6s	BAPTA-AM	4	1.26929
	20230614	T3_Video14_Cell2	OLPVR1-GCaMP6s	BAPTA-AM	4	2.15403
	20230614	T3_Video14_Cell3	OLPVR1-GCaMP6s	BAPTA-AM	4	1.98533
	20230614	T3_Video15_Cell2	OLPVR1-GCaMP6s	BAPTA-AM	4	0.169471
	20230614	T3_Video16_Cell1	OLPVR1-GCaMP6s	BAPTA-AM	4	1.37596
	20230614	T3_Video16_Cell2	OLPVR1-GCaMP6s	BAPTA-AM	4	2.24724
	20230614	T3_Video16_Cell3	OLPVR1-GCaMP6s	BAPTA-AM	4	0.892345
	20230614	T3_Video16_Cell4	OLPVR1-GCaMP6s	BAPTA-AM	4	0.670244
	20230614	T3_Video17_Cell1	OLPVR1-GCaMP6s	BAPTA-AM	4	0.550253
	20230614	T3_Video17_Cell2	OLPVR1-GCaMP6s	BAPTA-AM	4	0.850605
	20230614	T4_Video18_Cell1	OLPVR1-GCaMP6s	BAPTA-AM	4	0.80333
	20230614	T4_Video18_Cell2	OLPVR1-GCaMP6s	BAPTA-AM	4	1.11529
	20230614	T4_Video18_Cell3	OLPVR1-GCaMP6s	BAPTA-AM	4	0.723754
	20230614	T4_Video18_Cell4	OLPVR1-GCaMP6s	BAPTA-AM	4	0.905726
	20230614	T4_Video18_Cell5	OLPVR1-GCaMP6s	BAPTA-AM	4	0.835409
	20230614	T4_Video19_Cell1	OLPVR1-GCaMP6s	BAPTA-AM	4	1.47389
	20230614	T4_Video19_Cell2	OLPVR1-GCaMP6s	BAPTA-AM	4	0.833989
	20230614	T4_Video19_Cell3	OLPVR1-GCaMP6s	BAPTA-AM	4	0.476028
	20230614	T4_Video19_Cell4	OLPVR1-GCaMP6s	BAPTA-AM	4	0.407389
	20230614	T4_Video19_Cell5	OLPVR1-GCaMP6s	BAPTA-AM	4	0.412918
	20230614	T4_Video20_Cell1	OLPVR1-GCaMP6s	BAPTA-AM	4	1.98941
	20230614	T4_Video20_Cell2	OLPVR1-GCaMP6s	BAPTA-AM	4	0.471853
	20230614	T4_Video20_Cell3	OLPVR1-GCaMP6s	BAPTA-AM	4	1.07798
	20230614	T4_Video20_Cell4	OLPVR1-GCaMP6s	BAPTA-AM	4	1.18725
	20230614	T4_Video20_Cell5	OLPVR1-GCaMP6s	BAPTA-AM	4	0.76903
	20230614	T1_Video5_Cell1	OLPVR1(K204Q)-GCaMP6s		5	-0.22654
	20230614	T1_Video5_Cell2	OLPVR1(K204Q)-GCaMP6s		5	-0.28563
	20230614	T1_Video5_Cell3	OLPVR1(K204Q)-GCaMP6s		5	-0.23379
	20230614	T1_Video6_Cell1	OLPVR1(K204Q)-GCaMP6s		5	-0.28933
	20230614	T1_Video6_Cell2	OLPVR1(K204Q)-GCaMP6s		5	-0.30828
	20230614	T1_Video6_Cell3	OLPVR1(K204Q)-GCaMP6s		5	-0.40905
	20230614	T1_Video7_Cell1	OLPVR1(K204Q)-GCaMP6s		5	-0.32352
	20230614	T1_Video7_Cell2	OLPVR1(K204Q)-GCaMP6s		5	-0.27612
	20230614	T1_Video7_Cell3	OLPVR1(K204Q)-GCaMP6s		5	-0.22622
	20230614	T1_Video7_Cell4	OLPVR1(K204Q)-GCaMP6s		5	-0.40814
	20230614	T1_Video7_Cell5	OLPVR1(K204Q)-GCaMP6s		5	-0.23981
	20230614	T1_Video7_Cell6	OLPVR1(K204Q)-GCaMP6s		5	-0.36267
	20230614	T1_Video7_Cell7	OLPVR1(K204Q)-GCaMP6s		5	-0.29559
	20230614	T2_Video8_Cell1	OLPVR1(K204Q)-GCaMP6s		5	-0.11352
	20230614	T2_Video9_Cell1	OLPVR1(K204Q)-GCaMP6s		5	-0.18803
	20230606	T1_Video1_Cell1	OLPVR1(K204Q)-GCaMP6s		5	-0.16926
	20230606	T1_Video1_Cell2	OLPVR1(K204Q)-GCaMP6s		5	-0.23594
	20230606	T1_Video1_Cell3	OLPVR1(K204Q)-GCaMP6s		5	-0.3252
	20230606	T1_Video1_Cell4	OLPVR1(K204Q)-GCaMP6s		5	-0.23537
	20230606	T1_Video1_Cell5	OLPVR1(K204Q)-GCaMP6s		5	-0.25852
	20230606	T1_Video1_Cell6	OLPVR1(K204Q)-GCaMP6s		5	-0.19046
	20230606	T1_Video2_Cell1	OLPVR1(K204Q)-GCaMP6s		5	-0.27728
	20230606	T1_Video2_Cell2	OLPVR1(K204Q)-GCaMP6s		5	-0.24178
	20230606	T1_Video2_Cell3	OLPVR1(K204Q)-GCaMP6s		5	-0.29776
	20230606	T1_Video2_Cell4	OLPVR1(K204Q)-GCaMP6s		5	-0.43131
	20230606	T1_Video2_Cell5	OLPVR1(K204Q)-GCaMP6s		5	-0.31154
	20230606	T1_Video2_Cell6	OLPVR1(K204Q)-GCaMP6s		5	-0.43377
	20230606	T1_Video3_Cell1	OLPVR1(K204Q)-GCaMP6s		5	-0.45665
	20230606	T1_Video3_Cell2	OLPVR1(K204Q)-GCaMP6s		5	-0.40373
	20230606	T1_Video3_Cell3	OLPVR1(K204Q)-GCaMP6s		5	-0.43253
	20230606	T1_Video3_Cell4	OLPVR1(K204Q)-GCaMP6s		5	-0.46981
	20230606	T1_Video3_Cell5	OLPVR1(K204Q)-GCaMP6s		5	-0.3293
	20230606	T1_Video3_Cell6	OLPVR1(K204Q)-GCaMP6s		5	-0.33744
	20230606	T2_Video4_Cell1	OLPVR1(K204Q)-GCaMP6s		5	-0.35103
	20230606	T2_Video4_Cell2	OLPVR1(K204Q)-GCaMP6s		5	-0.39778
	20230606	T2_Video4_Cell3	OLPVR1(K204Q)-GCaMP6s		5	-0.43745
	20230606	T2_Video4_Cell4	OLPVR1(K204Q)-GCaMP6s		5	-0.5212
	20230606	T2_Video4_Cell5	OLPVR1(K204Q)-GCaMP6s		5	-0.4438
	20230606	T2_Video4_Cell6	OLPVR1(K204Q)-GCaMP6s		5	-0.46301
	20230606	T2_Video5_Cell1	OLPVR1(K204Q)-GCaMP6s		5	-0.38514
	20230606	T2_Video5_Cell2	OLPVR1(K204Q)-GCaMP6s		5	-0.42693
	20230606	T2_Video5_Cell3	OLPVR1(K204Q)-GCaMP6s		5	-0.38487
	20230606	T2_Video5_Cell4	OLPVR1(K204Q)-GCaMP6s		5	-0.38069
	20230606	T2_Video5_Cell5	OLPVR1(K204Q)-GCaMP6s		5	-0.35077
	20230606	T2_Video5_Cell6	OLPVR1(K204Q)-GCaMP6s		5	-0.38027
	20230606	T2_Video6_Cell1	OLPVR1(K204Q)-GCaMP6s		5	-0.32903
	20230606	T2_Video6_Cell2	OLPVR1(K204Q)-GCaMP6s		5	-0.3177
	20230606	T2_Video6_Cell3	OLPVR1(K204Q)-GCaMP6s		5	-0.30891
	20230606	T2_Video6_Cell4	OLPVR1(K204Q)-GCaMP6s		5	-0.36917

## Sheet: Figure 4e
			Individual measurements						Averages
	Date	ROI code	Construct	Exp condition	Condition	T1/2 (s)		Condition	T1/2 (s)	sem	n
	20230614	T1_Video2_Cell1	OLPVR1 + GCaMP6s		1	0.7538		1	1.49763	0.117735	47
	20230614	T1_Video2_Cell2	OLPVR1 + GCaMP6s		1	1.415		3	1.65947	0.0745249	55
	20230614	T1_Video2_Cell3	OLPVR1 + GCaMP6s		1	1.429		4	12.8612	1.45757	44
	20230614	T1_Video2_Cell4	OLPVR1 + GCaMP6s		1	0.5319
	20230614	T1_Video2_Cell5	OLPVR1 + GCaMP6s		1	0.7006
	20230614	T1_Video2_Cell6	OLPVR1 + GCaMP6s		1	0.3028
	20230614	T1_Video2_Cell7	OLPVR1 + GCaMP6s		1	1.408
	20230614	T1_Video3_Cell1	OLPVR1 + GCaMP6s		1	0.9393
	20230614	T1_Video3_Cell2	OLPVR1 + GCaMP6s		1	0.9612
	20230614	T1_Video3_Cell3	OLPVR1 + GCaMP6s		1	0.8796
	20230614	T1_Video3_Cell4	OLPVR1 + GCaMP6s		1	1.193
	20230614	T2_Video4_Cell1	OLPVR1 + GCaMP6s		1	0.939
	20230614	T2_Video4_Cell2	OLPVR1 + GCaMP6s		1	0.8002
	20230614	T2_Video4_Cell3	OLPVR1 + GCaMP6s		1	0.6845
	20230614	T2_Video4_Cell4	OLPVR1 + GCaMP6s		1	1.439
	20230614	T2_Video5_Cell1	OLPVR1 + GCaMP6s		1	1.13
	20230614	T2_Video5_Cell2	OLPVR1 + GCaMP6s		1	1.622
	20230614	T2_Video5_Cell3	OLPVR1 + GCaMP6s		1	0.8156
	20230614	T2_Video5_Cell4	OLPVR1 + GCaMP6s		1	1.635
	20230614	T2_Video5_Cell5	OLPVR1 + GCaMP6s		1	1.017
	20230614	T2_Video5_Cell6	OLPVR1 + GCaMP6s		1	1.253
	20230614	T3_Video6_Cell1	OLPVR1 + GCaMP6s		1	1.138
	20230614	T3_Video6_Cell3	OLPVR1 + GCaMP6s		1	1.92
	20230614	T3_Video6_Cell4	OLPVR1 + GCaMP6s		1	2.693
	20230614	T3_Video6_Cell5	OLPVR1 + GCaMP6s		1	2.855
	20230614	T3_Video6_Cell6	OLPVR1 + GCaMP6s		1	2.06
	20230614	T3_Video6_Cell7	OLPVR1 + GCaMP6s		1	1.502
	20230614	T3_Video6_Cell8	OLPVR1 + GCaMP6s		1	2.721
	20230614	T4_Video8_Cell1	OLPVR1 + GCaMP6s		1	1.039
	20230614	T4_Video8_Cell2	OLPVR1 + GCaMP6s		1	0.7465
	20230614	T4_Video8_Cell3	OLPVR1 + GCaMP6s		1	2.896
	20230614	T4_Video8_Cell4	OLPVR1 + GCaMP6s		1	3.383
	20230614	T4_Video8_Cell5	OLPVR1 + GCaMP6s		1	1.782
	20230614	T4_Video8_Cell6	OLPVR1 + GCaMP6s		1	1.584
	20230614	T4_Video8_Cell7	OLPVR1 + GCaMP6s		1	1.423
	20230614	T4_Video8_Cell8	OLPVR1 + GCaMP6s		1	3.461
	20230614	T4_Video8_Cell9	OLPVR1 + GCaMP6s		1	1.794
	20230614	T4_Video9_Cell1	OLPVR1 + GCaMP6s		1	1.292
	20230614	T4_Video9_Cell2	OLPVR1 + GCaMP6s		1	3.377
	20230614	T4_Video9_Cell3	OLPVR1 + GCaMP6s		1	1.203
	20230614	T4_Video9_Cell4	OLPVR1 + GCaMP6s		1	0.6994
	20230614	T4_Video9_Cell5	OLPVR1 + GCaMP6s		1	1.539
	20230614	T4_Video9_Cell6	OLPVR1 + GCaMP6s		1	1.48
	20230614	T4_Video9_Cell7	OLPVR1 + GCaMP6s		1	0.9184
	20230614	T4_Video9_Cell8	OLPVR1 + GCaMP6s		1	0.9256
	20230614	T4_Video9_Cell9	OLPVR1 + GCaMP6s		1	1.147
	20230614	T4_Video9_Cell10	OLPVR1 + GCaMP6s		1	2.96
	20230614	T1_Video1_Cell1	OLPVR1-GCaMP6s		3	1.533
	20230614	T1_Video1_Cell2	OLPVR1-GCaMP6s		3	1.12
	20230614	T1_Video2_Cell1	OLPVR1-GCaMP6s		3	1.428
	20230614	T1_Video2_Cell2	OLPVR1-GCaMP6s		3	2.481
	20230614	T1_Video2_Cell3	OLPVR1-GCaMP6s		3	1.319
	20230614	T1_Video3_Cell1	OLPVR1-GCaMP6s		3	1.729
	20230614	T1_Video3_Cell2	OLPVR1-GCaMP6s		3	0.8374
	20230614	T1_Video3_Cell3	OLPVR1-GCaMP6s		3	0.9283
	20230614	T1_Video3_Cell4	OLPVR1-GCaMP6s		3	0.902
	20230614	T1_Video3_Cell5	OLPVR1-GCaMP6s		3	1.29
	20230614	T1_Video3_Cell6	OLPVR1-GCaMP6s		3	1.339
	20230614	T1_Video3_Cell7	OLPVR1-GCaMP6s		3	1.077
	20230614	T2_Video4_Cell1	OLPVR1-GCaMP6s		3	2.029
	20230614	T2_Video4_Cell2	OLPVR1-GCaMP6s		3	2.198
	20230614	T2_Video4_Cell3	OLPVR1-GCaMP6s		3	1.577
	20230614	T2_Video4_Cell4	OLPVR1-GCaMP6s		3	2.64
	20230614	T2_Video4_Cell5	OLPVR1-GCaMP6s		3	2.111
	20230614	T2_Video4_Cell6	OLPVR1-GCaMP6s		3	0.427
	20230614	T2_Video5_Cell1	OLPVR1-GCaMP6s		3	1.683
	20230614	T2_Video5_Cell2	OLPVR1-GCaMP6s		3	2.105
	20230614	T2_Video5_Cell3	OLPVR1-GCaMP6s		3	1.343
	20230614	T2_Video5_Cell4	OLPVR1-GCaMP6s		3	1.585
	20230614	T2_Video5_Cell5	OLPVR1-GCaMP6s		3	1.35
	20230614	T2_Video6_Cell1	OLPVR1-GCaMP6s		3	2.387
	20230614	T2_Video6_Cell2	OLPVR1-GCaMP6s		3	1.784
	20230614	T3_Video7_Cell1	OLPVR1-GCaMP6s		3	1.709
	20230614	T3_Video7_Cell2	OLPVR1-GCaMP6s		3	0.733
	20230614	T3_Video8_Cell1	OLPVR1-GCaMP6s		3	1.907
	20230614	T3_Video8_Cell2	OLPVR1-GCaMP6s		3	1.727
	20230614	T3_Video8_Cell3	OLPVR1-GCaMP6s		3	1.718
	20230614	T3_Video8_Cell4	OLPVR1-GCaMP6s		3	1.539
	20230614	T3_Video9_Cell1	OLPVR1-GCaMP6s		3	2.458
	20230614	T4_Video10_Cell1	OLPVR1-GCaMP6s		3	3.132
	20230614	T4_Video10_Cell3	OLPVR1-GCaMP6s		3	1.084
	20230614	T4_Video10_Cell4	OLPVR1-GCaMP6s		3	1.342
	20230614	T4_Video10_Cell5	OLPVR1-GCaMP6s		3	1.171
	20230614	T4_Video10_Cell6	OLPVR1-GCaMP6s		3	1.552
	20230614	T4_Video10_Cell7	OLPVR1-GCaMP6s		3	1.561
	20230614	T4_Video10_Cell8	OLPVR1-GCaMP6s		3	1.501
	20230614	T4_Video10_Cell9	OLPVR1-GCaMP6s		3	1.739
	20230614	T4_Video10_Cell10	OLPVR1-GCaMP6s		3	1.791
	20230614	T4_Video10_Cell11	OLPVR1-GCaMP6s		3	3.148
	20230614	T4_Video11_Cell1	OLPVR1-GCaMP6s		3	1.41
	20230614	T4_Video11_Cell2	OLPVR1-GCaMP6s		3	1.303
	20230614	T4_Video11_Cell3	OLPVR1-GCaMP6s		3	1.04
	20230614	T4_Video11_Cell4	OLPVR1-GCaMP6s		3	1.599
	20230614	T4_Video11_Cell5	OLPVR1-GCaMP6s		3	1.691
	20230614	T4_Video11_Cell6	OLPVR1-GCaMP6s		3	2.041
	20230614	T4_Video11_Cell7	OLPVR1-GCaMP6s		3	1.98
	20230614	T4_Video11_Cell8	OLPVR1-GCaMP6s		3	1.325
	20230614	T4_Video11_Cell9	OLPVR1-GCaMP6s		3	2.676
	20230614	T4_Video11_Cell10	OLPVR1-GCaMP6s		3	2.005
	20230614	T4_Video11_Cell11	OLPVR1-GCaMP6s		3	1.542
	20230614	T4_Video12_Cell1	OLPVR1-GCaMP6s		3	1.665
	20230614	T4_Video12_Cell2	OLPVR1-GCaMP6s		3	1.979
	20230614	T1_Video2_Cell1	OLPVR1-GCaMP6s	BAPTA-AM	4	12.907
	20230614	T1_Video4_Cell1	OLPVR1-GCaMP6s	BAPTA-AM	4	5.034
	20230614	T1_Video4_Cell2	OLPVR1-GCaMP6s	BAPTA-AM	4	9.639
	20230614	T1_Video4_Cell3	OLPVR1-GCaMP6s	BAPTA-AM	4	13.038
	20230614	T1_Video4_Cell4	OLPVR1-GCaMP6s	BAPTA-AM	4	29.625
	20230614	T1_Video4_Cell5	OLPVR1-GCaMP6s	BAPTA-AM	4	2.272
	20230614	T1_Video5_Cell1	OLPVR1-GCaMP6s	BAPTA-AM	4	14.861
	20230614	T1_Video5_Cell2	OLPVR1-GCaMP6s	BAPTA-AM	4	20.447
	20230614	T1_Video6_Cell1	OLPVR1-GCaMP6s	BAPTA-AM	4	21.095
	20230614	T1_Video6_Cell2	OLPVR1-GCaMP6s	BAPTA-AM	4	22.633
	20230614	T2_Video9_Cell1	OLPVR1-GCaMP6s	BAPTA-AM	4	30.817
	20230614	T2_Video9_Cell2	OLPVR1-GCaMP6s	BAPTA-AM	4	15.955
	20230614	T2_Video9_Cell3	OLPVR1-GCaMP6s	BAPTA-AM	4	7.617
	20230614	T2_Video9_Cell4	OLPVR1-GCaMP6s	BAPTA-AM	4	5.1
	20230614	T2_Video10_Cell1	OLPVR1-GCaMP6s	BAPTA-AM	4	8.968
	20230614	T2_Video10_Cell2	OLPVR1-GCaMP6s	BAPTA-AM	4	19.528
	20230614	T2_Video11_Cell1	OLPVR1-GCaMP6s	BAPTA-AM	4	10.346
	20230614	T2_Video11_Cell2	OLPVR1-GCaMP6s	BAPTA-AM	4	7.43
	20230614	T2_Video11_Cell3	OLPVR1-GCaMP6s	BAPTA-AM	4	4.233
	20230614	T2_Video13_Cell1	OLPVR1-GCaMP6s	BAPTA-AM	4	3.536
	20230614	T2_Video13_Cell2	OLPVR1-GCaMP6s	BAPTA-AM	4	1.769
	20230614	T2_Video13_Cell5	OLPVR1-GCaMP6s	BAPTA-AM	4	23.729
	20230614	T3_Video14_Cell1	OLPVR1-GCaMP6s	BAPTA-AM	4	6.266
	20230614	T3_Video14_Cell2	OLPVR1-GCaMP6s	BAPTA-AM	4	8.98
	20230614	T3_Video14_Cell3	OLPVR1-GCaMP6s	BAPTA-AM	4	5.884
	20230614	T3_Video15_Cell1	OLPVR1-GCaMP6s	BAPTA-AM	4	3.583
	20230614	T3_Video15_Cell2	OLPVR1-GCaMP6s	BAPTA-AM	4	2.572
	20230614	T3_Video16_Cell1	OLPVR1-GCaMP6s	BAPTA-AM	4	8.329
	20230614	T3_Video16_Cell3	OLPVR1-GCaMP6s	BAPTA-AM	4	3.016
	20230614	T3_Video16_Cell4	OLPVR1-GCaMP6s	BAPTA-AM	4	2.715
	20230614	T3_Video17_Cell1	OLPVR1-GCaMP6s	BAPTA-AM	4	17.426
	20230614	T3_Video17_Cell2	OLPVR1-GCaMP6s	BAPTA-AM	4	12.07
	20230614	T4_Video18_Cell1	OLPVR1-GCaMP6s	BAPTA-AM	4	5.456
	20230614	T4_Video18_Cell2	OLPVR1-GCaMP6s	BAPTA-AM	4	13.882
	20230614	T4_Video18_Cell3	OLPVR1-GCaMP6s	BAPTA-AM	4	23.59
	20230614	T4_Video18_Cell4	OLPVR1-GCaMP6s	BAPTA-AM	4	31.126
	20230614	T4_Video18_Cell5	OLPVR1-GCaMP6s	BAPTA-AM	4	39.038
	20230614	T4_Video19_Cell1	OLPVR1-GCaMP6s	BAPTA-AM	4	10.491
	20230614	T4_Video19_Cell2	OLPVR1-GCaMP6s	BAPTA-AM	4	11.922
	20230614	T4_Video19_Cell3	OLPVR1-GCaMP6s	BAPTA-AM	4	6.716
	20230614	T4_Video19_Cell4	OLPVR1-GCaMP6s	BAPTA-AM	4	35.631
	20230614	T4_Video19_Cell5	OLPVR1-GCaMP6s	BAPTA-AM	4	15.141
	20230614	T4_Video20_Cell2	OLPVR1-GCaMP6s	BAPTA-AM	4	3.293
	20230614	T4_Video20_Cell4	OLPVR1-GCaMP6s	BAPTA-AM	4	8.187

[truncated: 12 more sheets: Figure 5e, Sup Fig 1b,c, Sup Fig 2c,d,g,h, Sup Fig 3b, Sup Fig 5a, Sup Fig 5b, Sup Fig 6, Sup Fig 7e, Sup Fig 8c, Sup Fig 9b, Sup Fig 10b, Sup Fig 10d]
